# Supplementary material for: A systematic review and physiology of pulmonary artery pulsatility index in left ventricular assist device therapy
Source: Interdiscip Cardiovasc Thorac Surg. 2023 May 12;36(5):ivad068. doi: 10.1093/icvts/ivad068 (PMC10203377; doi:10.1093/icvts/ivad068)
Supplement: ivad068_Supplementary_Data [file ivad068_supplementary_data.xlsx]

## Sheet: Calculator
Measured parameters	Data	Note
RAP	10
PA wedge pressure	20	or PA diastolic pressure, assuming no pressure gradient
PA pulse pressure	20
Estimate PVR (Wood unit)	1.2	Normal PVR <2WU. Typically >3WU for combined pre-/post-capillary PH
Derived parameters
PAPI	2
stroke volume (ml)	92.7778
